# Supplementary material for: A new monoclinic polymorph of trans-dichloridodipyridine­palladium(II)
Source: Acta Crystallogr Sect E Struct Rep Online. 2008 Oct 22;64(Pt 11):m1447. doi: 10.1107/S1600536808033552 (PMC2959498; doi:10.1107/S1600536808033552)
Supplement: Supplementary file 2 [file e-64-m1447-Isup2.hkl]

# 
# h,k,l, Fc-squared, Fo-squared, sigma(Fo-squared) and status flag 
# 
data_I
_shelx_title ' ppc102c in P2(1)/n' 
_shelx_refln_list_code          4 
_shelx_F_calc_maximum      164.41 
_exptl_crystal_F_000       328.00 
_reflns_d_resolution_high  0.7573 
 
loop_ 
 _symmetry_equiv_pos_as_xyz 
 'x, y, z' 
 '-x+1/2, y+1/2, -z+1/2' 
 '-x, -y, -z' 
 'x-1/2, -y-1/2, z-1/2' 
 
_cell_length_a     3.8997 
_cell_length_b     8.7445 
_cell_length_c    16.2494 
_cell_angle_alpha  90.000 
_cell_angle_beta   90.377 
_cell_angle_gamma  90.000 
 
_shelx_F_squared_multiplier     1.000 
 
loop_ 
 _refln_index_h 
 _refln_index_k 
 _refln_index_l 
 _refln_F_squared_calc 
 _refln_F_squared_meas 
 _refln_F_squared_sigma 
 _refln_observed_status 
   2   0   0      970.15     1003.59     19.93 o 
   4   0   0     2005.96     1982.90     49.51 o 
   1   1   0     4143.96     3972.57     58.79 o 
   2   1   0       33.25       35.75      1.42 o 
   3   1   0     2261.29     2242.36     34.31 o 
   4   1   0        2.83        0.40      3.31 o 
   5   1   0      475.10      498.25     14.93 o 
   0   2   0     1512.69     1466.44     32.35 o 
   1   2   0     5612.92     5840.73     77.85 o 
   2   2   0     3484.33     3368.97     41.61 o 
   3   2   0      500.33      488.33      8.74 o 
   4   2   0      867.23      868.01     18.26 o 
   5   2   0       63.82       68.11      6.14 o 
   1   3   0     2378.65     2307.82     35.76 o 
   2   3   0      162.68      192.08      3.87 o 
   3   3   0     1161.10     1101.56     14.55 o 
   4   3   0        4.95        4.16      3.12 o 
   0   4   0      829.28      830.00     28.14 o 
   1   4   0      223.34      228.13      5.65 o 
   2   4   0     5329.74     5361.38     71.99 o 
   3   4   0      222.87      226.48      4.24 o 
   4   4   0      180.29      190.43      5.84 o 
   1   5   0     3950.84     4148.58     58.13 o 
   2   5   0      104.55      120.27      4.31 o 
   3   5   0     1879.40     1854.31     22.70 o 
   4   5   0        6.67        5.40      3.57 o 
   0   6   0     6928.31     6833.69    149.86 o 
   1   6   0      194.61      206.81      5.24 o 
   2   6   0      798.13      823.13     13.71 o 
   3   6   0      116.29      126.80      5.00 o 
   4   6   0     1040.22     1064.01     20.87 o 
   1   7   0     3024.68     3106.42     56.10 o 
   2   7   0        0.68        0.48      2.59 o 
   3   7   0      517.08      516.31     12.09 o 
   4   7   0        5.51        9.18      9.03 o 
   0   8   0      515.27      534.41     14.73 o 
   1   8   0      483.92      495.26     11.21 o 
   2   8   0      422.12      417.08     10.19 o 
   3   8   0      106.25      120.51      6.11 o 
   1   9   0      893.58      886.21     18.24 o 
   2   9   0       12.62       12.84      3.78 o 
   3   9   0      529.17      511.12     12.98 o 
   0  10   0      328.60      300.30     14.32 o 
   1  10   0       19.49       21.73      3.90 o 
   2  10   0     1876.76     1833.99     35.39 o 
   1  11   0      954.29      899.08     22.89 o 
  -5   0   1      311.12      318.57     16.84 o 
  -3   0   1     3067.00     2963.79     71.43 o 
  -1   0   1    10343.03    10250.54    462.59 o 
   1   0   1    27029.79    25256.31    630.03 o 
   3   0   1      305.26      320.88      9.62 o 
   5   0   1     1369.62     1405.48     44.98 o 
  -5   1   1      101.56      104.70      7.66 o 
  -4   1   1     1728.98     1733.24     26.48 o 
  -3   1   1      129.36      126.67      4.33 o 
  -2   1   1     3790.72     3809.11     51.51 o 
  -1   1   1      388.91      493.05     14.46 o 
   0   1   1     9168.56     8078.75   1268.13 o 
   1   1   1     3738.33     3727.16     46.17 o 
   2   1   1     1633.81     1607.71     22.18 o 
   3   1   1      248.78      252.04      4.86 o 
   4   1   1     1560.92     1552.98     47.30 o 
   5   1   1       15.59       18.56      5.34 o 
  -5   2   1      492.07      477.59     12.37 o 
  -4   2   1        7.53       10.69      2.99 o 
  -3   2   1      904.92      878.35     13.46 o 
  -2   2   1       47.53       64.18      5.85 o 
  -1   2   1     1959.36     1842.88     25.89 o 
   0   2   1     2118.19     2213.61    110.88 o 
   1   2   1     4858.19     4759.32     63.47 o 
   2   2   1     1309.80     1325.86     15.62 o 
   3   2   1     2838.43     2781.42     38.07 o 
   4   2   1      237.87      238.00      7.83 o 
   5   2   1      368.07      383.21     11.02 o 
  -4   3   1      203.16      199.01      5.35 o 
  -3   3   1       93.67       95.14      3.66 o 
  -2   3   1     4614.56     4411.01     56.22 o 
  -1   3   1       35.64       37.13      2.14 o 
   0   3   1      483.10      444.74      7.03 o 
   1   3   1       98.33       90.68      2.46 o 
   2   3   1     3899.65     3786.26     51.10 o 
   3   3   1       51.75       58.89      2.25 o 
   4   3   1      153.56      171.95      6.22 o 
  -4   4   1        5.20        6.76      2.98 o 
  -3   4   1      808.37      829.25     10.42 o 
  -2   4   1      200.18      199.66      3.83 o 
  -1   4   1     5880.70     5880.57     77.02 o 
   0   4   1       12.47       17.40      1.36 o 
   1   4   1     1382.29     1407.96     21.44 o 
   2   4   1      294.31      317.46      6.71 o 
   3   4   1     2358.63     2279.03     28.76 o 
   4   4   1       42.39       40.51      4.06 o 
  -4   5   1      663.31      667.07     10.98 o 
  -3   5   1      303.59      309.09      5.05 o 
  -2   5   1     2828.81     2911.36     37.47 o 
  -1   5   1     1041.53     1108.77     20.86 o 
   0   5   1     3521.14     3608.60     56.34 o 
   1   5   1      811.77      831.76     12.36 o 
   2   5   1     3759.72     3879.80     55.92 o 
   3   5   1      164.26      174.28      3.93 o 
   4   5   1     1011.03     1031.53     17.17 o 
  -4   6   1      137.88      142.71      7.93 o 
  -3   6   1     1978.26     1978.83     27.95 o 
  -2   6   1      188.47      193.46      5.24 o 
  -1   6   1     2579.31     2644.65     43.39 o 
   0   6   1       10.05       21.58      4.30 o 
   1   6   1     3992.22     4004.21     65.00 o 
   2   6   1       13.24       18.95      2.19 o 
   3   6   1      383.41      411.99      8.01 o 
   4   6   1       24.80       36.51      4.91 o 
  -4   7   1     1102.76     1157.85     40.18 o 
  -3   7   1        2.18        3.66      3.73 o 
  -2   7   1      248.74      249.01      7.08 o 
  -1   7   1      116.77      127.25      4.89 o 
   0   7   1     5794.00     5990.16    106.11 o 
   1   7   1       54.29       72.61      4.62 o 
   2   7   1      360.95      355.14     12.81 o 
   3   7   1        3.18        2.64      3.51 o 
   4   7   1      843.00      879.38     40.63 o 
  -3   8   1     1124.16     1130.29     22.92 o 
  -2   8   1       88.10       96.52      4.85 o 
  -1   8   1      388.98      407.26      9.75 o 
   0   8   1       11.25       14.56      2.72 o 
   1   8   1      869.18      854.13     17.32 o 
   2   8   1      242.98      239.36      7.27 o 
   3   8   1      733.50      735.22     16.17 o 
  -3   9   1      118.89      129.82      9.09 o 
  -2   9   1      552.48      556.79     13.01 o 
  -1   9   1      795.04      800.35     16.85 o 
   0   9   1      853.70      854.58     17.64 o 
   1   9   1       94.47      121.18      5.31 o 
   2   9   1     1323.89     1328.59     26.20 o 
   3   9   1       74.92       78.74      5.99 o 
  -2  10   1       43.64       51.63      5.08 o 
  -1  10   1     1929.88     1901.12     60.82 o 
   0  10   1        9.60        5.30      3.77 o 
   1  10   1      379.63      383.71     10.39 o 
   2  10   1       21.64       31.01      4.66 o 
  -1  11   1       14.44       22.52      5.12 o 
   0  11   1      447.11      406.80     15.22 o 
   1  11   1       52.59       56.10      5.13 o 
  -4   0   2     2138.72     2150.50     45.91 o 
  -2   0   2     1240.15     1137.89     23.99 o 
   2   0   2     2348.58     2290.28     44.28 o 
   4   0   2     1218.47     1229.27     54.59 o 
  -5   1   2      189.44      189.44      9.04 o 
  -4   1   2      264.91      271.76      6.64 o 
  -3   1   2     4234.82     4150.29     60.06 o 
  -2   1   2     2830.51     2848.17     37.60 o 
  -1   1   2     7552.97     7431.74     88.57 o 
   0   1   2      680.81      492.63    130.37 o 
   1   1   2     8541.53     8265.27    112.22 o 
   2   1   2      341.60      384.54      6.62 o 
   3   1   2     1075.93     1116.82     16.03 o 
   4   1   2      209.73      219.63      9.09 o 
   5   1   2      808.66      820.27     21.92 o 
  -5   2   2        9.92        5.56      6.02 o 
  -4   2   2      516.97      516.40      9.74 o 
  -3   2   2      335.54      345.13      6.66 o 
  -2   2   2     1921.22     1881.30     21.48 o 
  -1   2   2      520.31      563.40      7.65 o 
   0   2   2     4648.09     4414.49    306.07 o 
   1   2   2      509.47      532.58      7.59 o 
   2   2   2     4063.30     3936.81     45.18 o 
   3   2   2        0.08        2.17      1.62 o 
   4   2   2      731.96      716.52     18.39 o 
   5   2   2        9.31        9.24      5.92 o 
  -4   3   2       65.01       71.52      3.57 o 
  -3   3   2      159.54      174.62      3.69 o 
  -2   3   2        0.45        4.63      1.70 o 
  -1   3   2     9104.77     8906.61    104.72 o 
   0   3   2       63.63       56.92      2.49 o 
   1   3   2      666.83      872.96     21.63 o 
   2   3   2      287.54      289.31      4.96 o 
   3   3   2     2928.85     2787.42     35.31 o 
   4   3   2        0.85        0.22      4.59 o 
  -4   4   2      544.08      540.85      9.37 o 
  -3   4   2       24.44       22.90      1.84 o 
  -2   4   2     3201.49     3229.55     39.51 o 
  -1   4   2       12.92       39.48      3.43 o 
   0   4   2     2621.67     2623.69     42.54 o 
   1   4   2     1295.12     1456.87     22.91 o 
   2   4   2     2902.69     2888.97     39.18 o 
   3   4   2       28.03       35.17      2.01 o 
   4   4   2      647.51      650.94     17.12 o 
  -4   5   2      136.13      154.87      5.78 o 
  -3   5   2     1200.25     1219.06     14.83 o 
  -2   5   2     1031.02     1096.98     14.11 o 
  -1   5   2     3906.13     3926.06     56.94 o 
   0   5   2     1122.05     1185.39     22.07 o 
   1   5   2     2846.56     2944.09     44.17 o 
   2   5   2      708.22      753.68     14.82 o 
   3   5   2     1834.42     1833.52     23.50 o 
   4   5   2      293.01      298.27      9.57 o 
  -4   6   2     1064.23     1047.16     17.07 o 
  -3   6   2        0.45       11.61      3.60 o 
  -2   6   2     2019.81     2098.10     35.06 o 
  -1   6   2       15.23       19.96      2.44 o 
   0   6   2     4324.88     4466.95     79.38 o 
   1   6   2        0.56        3.09      1.84 o 
   2   6   2     1160.27     1180.10     20.39 o 
   3   6   2       96.63      100.24      5.34 o 
   4   6   2      740.36      728.02     18.90 o 
  -4   7   2       12.00       16.81      5.58 o 
  -3   7   2     1927.07     1935.12     36.51 o 
  -2   7   2      155.91      159.63      6.11 o 
  -1   7   2       64.33      175.45      5.48 o 
   0   7   2      220.34      229.49      6.32 o 
   1   7   2     4393.26     4355.38     77.84 o 
   2   7   2        0.92        1.49      2.65 o 
   3   7   2       92.14      111.82      5.42 o 
   4   7   2        5.41        6.03      8.90 o 
  -3   8   2       48.32       51.53      4.94 o 
  -2   8   2     1282.85     1283.83     25.06 o 
  -1   8   2        1.70        7.11      2.99 o 
   0   8   2     1527.35     1567.21     29.58 o 
   1   8   2       69.19       75.84      8.78 o 
   2   8   2      843.74      863.98     17.76 o 
   3   8   2        9.49       11.59      4.29 o 
  -3   9   2      183.86      179.09      7.67 o 
  -2   9   2       52.59       63.52      4.74 o 
  -1   9   2     1046.60     1031.73     24.70 o 
   0   9   2     1013.32     1005.79     20.24 o 
   1   9   2     1165.08     1165.93     23.10 o 
   2   9   2      289.02      294.62      9.34 o 
   3   9   2      768.38      736.72     20.73 o 
  -2  10   2     1146.18     1105.32     44.22 o 
  -1  10   2        7.92        8.84      4.22 o 
   0  10   2      715.93      692.34     15.28 o 
   1  10   2        1.23        0.16      3.42 o 
   2  10   2      778.49      761.12     16.91 o 
  -1  11   2     1632.55     1519.97     35.68 o 
   0  11   2       13.46       16.33      6.22 o 
   1  11   2      215.32      218.94     10.55 o 
  -5   0   3      285.72      279.89     15.62 o 
  -3   0   3     4714.88     4545.52     92.89 o 
  -1   0   3     1490.60     1994.53     47.76 o 
   1   0   3    15432.24    14153.02    273.88 o 
   3   0   3      508.06      576.18     12.65 o 
   5   0   3     1186.01     1203.67     34.75 o 
  -5   1   3       13.86        8.67      5.91 o 
  -4   1   3      602.14      615.14     11.09 o 
  -3   1   3        3.70        4.71      2.39 o 
  -2   1   3     6274.54     6226.85     81.45 o 
  -1   1   3     2776.68     2816.06     41.19 o 
   0   1   3     6932.87     5980.08    530.82 o 
   1   1   3      350.05      424.82      6.33 o 
   2   1   3     4408.59     4345.02     54.03 o 
   3   1   3       12.15       10.86      1.71 o 
   4   1   3     1080.87     1087.12     25.77 o 
   5   1   3       18.94       21.00      5.84 o 
  -5   2   3      447.73      481.82     20.76 o 
  -4   2   3      110.41      126.23      4.96 o 
  -3   2   3     1522.43     1489.67     22.59 o 
  -2   2   3     2972.13     3066.41     37.11 o 
  -1   2   3     6856.95     6789.59    108.57 o 
   0   2   3     1513.11     1492.30     95.26 o 
   1   2   3     2816.89     2889.48     38.81 o 
   2   2   3     1534.64     1604.79     18.82 o 
   3   2   3     1461.92     1407.95     18.35 o 
   4   2   3      193.82      197.15      8.60 o 
   5   2   3      202.82      251.84     16.91 o 
  -4   3   3      866.89      869.41     14.66 o 
  -3   3   3      247.16      244.39      4.90 o 
  -2   3   3      999.75      981.03     13.69 o 
  -1   3   3       55.28       64.86      1.89 o 
   0   3   3    10808.50    10739.51    385.90 o 
   1   3   3       34.07       53.17      1.96 o 
   2   3   3     1961.19     1940.04     24.57 o 
   3   3   3       18.07       24.47      2.45 o 
   4   3   3      946.10      948.44     23.05 o 
  -4   4   3       26.42       26.02      3.27 o 
  -3   4   3      298.45      332.43      5.18 o 
  -2   4   3      207.73      218.77      4.04 o 
  -1   4   3     7454.33     7366.23     95.97 o 
   0   4   3       19.84       38.48      1.57 o 
   1   4   3     1185.78     1347.26     20.62 o 
   2   4   3      709.27      778.88     11.40 o 
   3   4   3     2976.74     2919.82     37.03 o 
   4   4   3        9.02       16.73      5.13 o 
  -4   5   3      781.25      779.76     19.26 o 
  -3   5   3       28.91       36.30      2.28 o 
  -2   5   3     2544.60     2612.85     35.81 o 
  -1   5   3      649.11      669.91     13.99 o 
   0   5   3     2416.48     2380.07     38.94 o 
   1   5   3      199.46      214.38      4.46 o 
   2   5   3     1469.58     1497.59     31.49 o 
   3   5   3       79.70       86.11      3.38 o 
   4   5   3      810.28      840.49     20.90 o 
  -4   6   3      128.29      116.70      6.87 o 
  -3   6   3     2003.48     1984.82     33.74 o 
  -2   6   3       88.47      112.32      9.09 o 
  -1   6   3     1002.30     1130.65     17.42 o 
   0   6   3      481.45      535.51      9.95 o 
   1   6   3     4484.84     4499.71     72.87 o 
   2   6   3       32.63       41.40      2.83 o 
   3   6   3      637.90      653.29     13.86 o 
   4   6   3       77.11       91.25     10.98 o 
  -4   7   3      617.84      635.03     15.88 o 
  -3   7   3       16.27       19.21      4.09 o 
  -2   7   3     1040.12     1058.80     20.88 o 
  -1   7   3      302.18      298.33      7.57 o 
   0   7   3      648.45      665.32     13.64 o 
   1   7   3        5.71       16.66      3.89 o 
   2   7   3     2168.73     2184.87     40.23 o 
   3   7   3        5.62        3.00      4.54 o 
  -3   8   3     1140.49     1105.86     26.92 o 
  -2   8   3      373.06      398.53     13.82 o 
  -1   8   3     1724.52     1780.24     33.41 o 
   0   8   3      364.43      373.99      9.12 o 
   1   8   3     2043.09     2034.31     37.78 o 
   2   8   3      130.70      145.94      7.00 o 
   3   8   3      388.22      411.85     13.51 o 
  -3   9   3       14.89       13.33      5.73 o 
  -2   9   3      625.84      657.71     24.51 o 
  -1   9   3        4.16        3.59      3.70 o 
   0   9   3     1494.99     1536.97     29.46 o 
   1   9   3       54.18       53.24      4.09 o 
   2   9   3      770.39      758.34     16.37 o 
   3   9   3       47.05       44.63      7.30 o 
  -2  10   3       70.94       74.03      6.48 o 
  -1  10   3     2005.94     1949.78     60.16 o 
   0  10   3       25.17       22.21      3.82 o 
   1  10   3      267.65      304.90      8.89 o 
   2  10   3        2.56        0.66      4.06 o 
  -1  11   3        1.60        2.70      4.68 o 
   0  11   3      754.37      688.21     17.65 o 
   1  11   3        0.26        1.55      4.08 o 
  -4   0   4      475.01      472.97     13.11 o 
  -2   0   4     3967.88     3994.84     81.50 o 
   0   0   4      127.16       86.39      2.40 o 
   2   0   4    10954.55    10713.55    173.93 o 
   4   0   4       97.09      106.49      7.60 o 
  -5   1   4      223.24      237.08      7.43 o 
  -4   1   4       11.78       10.86      3.02 o 
  -3   1   4     1783.89     1727.45     26.02 o 
  -2   1   4      320.99      319.87      6.51 o 
  -1   1   4     3127.08     3063.29     40.98 o 
   0   1   4      374.83      371.29     18.12 o 
   1   1   4     5986.73     5613.73     77.25 o 
   2   1   4      132.33      125.48      2.62 o 
   3   1   4     1503.98     1486.03     24.17 o 
   4   1   4        4.29        2.90      4.42 o 
   5   1   4      882.90      886.63     19.39 o 
  -4   2   4     1384.96     1380.84     21.82 o 
  -3   2   4        1.26        5.82      2.12 o 
  -2   2   4     5157.07     5154.29     70.77 o 
  -1   2   4     3701.92     3850.60     57.21 o 
   0   2   4     5297.22     4848.21    218.46 o 
   1   2   4     1135.87     1280.10     17.58 o 
   2   2   4     1368.77     1396.18     16.46 o 
   3   2   4      918.81      922.42     13.86 o 
   4   2   4      848.89      877.76     21.62 o 
  -4   3   4       17.64       18.07      3.37 o 
  -3   3   4      393.61      400.34      6.79 o 
  -2   3   4       20.13       25.94      1.81 o 
  -1   3   4     9183.92     9365.28    139.44 o 
   0   3   4      333.30      341.33     12.58 o 
   1   3   4     4197.22     4531.24     72.65 o 
   2   3   4        8.73       10.39      1.26 o 
   3   3   4     1962.42     1906.28     27.13 o 
   4   3   4       78.08       80.20      6.23 o 
  -4   4   4     1249.19     1282.41     19.76 o 
  -3   4   4        9.86       11.25      2.23 o 
  -2   4   4      752.26      725.92     10.73 o 
  -1   4   4      176.66      174.91      3.91 o 
   0   4   4     9245.33     9609.16    165.61 o 
   1   4   4       53.87       44.67      1.85 o 
   2   4   4      790.73      784.17     11.48 o 
   3   4   4      110.52      112.75      3.58 o 
   4   4   4     1463.22     1466.34     33.55 o 
  -4   5   4       74.95       76.37      5.41 o 
  -3   5   4     1520.12     1567.43     22.08 o 
  -2   5   4     1029.34     1060.45     16.85 o 
  -1   5   4     2436.07     2362.28     38.69 o 
   0   5   4       92.70       90.43      3.11 o 
   1   5   4      950.07      925.08     15.93 o 
   2   5   4      124.91      141.16      4.27 o 
   3   5   4     1305.44     1292.25     19.05 o 
   4   5   4        0.54        5.44      5.31 o 
  -4   6   4      228.98      234.84      9.40 o 
  -3   6   4      361.03      379.34      8.64 o 
  -2   6   4     1522.44     1602.10     31.37 o 
  -1   6   4       28.24       40.44      2.47 o 
   0   6   4     1010.89     1064.28     21.02 o 
   1   6   4      313.86      313.96      6.09 o 
   2   6   4     3340.83     3328.12     50.39 o 
   3   6   4       30.98       44.90      3.84 o 
   4   6   4      420.51      402.82     18.32 o 
  -3   7   4     1813.12     1796.57     35.76 o 
  -2   7   4       42.08       53.75      6.98 o 
  -1   7   4      450.09      526.44     11.40 o 
   0   7   4       33.84       31.35      2.83 o 
   1   7   4     3283.56     3203.78     57.76 o 
   2   7   4        0.23        1.92      2.77 o 
   3   7   4      510.82      538.44     15.50 o 
  -3   8   4       60.93       67.55      6.43 o 
  -2   8   4     2370.17     2386.95     52.72 o 
  -1   8   4      125.77      135.94      5.27 o 
   0   8   4     1307.43     1347.20     25.81 o 
   1   8   4      394.57      389.35      9.44 o 
   2   8   4     1064.41     1093.53     21.71 o 
   3   8   4      149.75      156.33      8.34 o 
  -3   9   4      711.78      680.07     47.61 o 
  -2   9   4      107.83      112.34     17.37 o 
  -1   9   4     1456.77     1435.85     27.86 o 
   0   9   4      146.82      139.58      5.59 o 
   1   9   4      883.60      878.90     18.15 o 
   2   9   4       83.97       87.04      5.19 o 
   3   9   4      495.32      474.11     17.88 o 
  -2  10   4       96.41       87.30     13.31 o 
  -1  10   4        5.88        6.68      4.31 o 
   0  10   4     2344.50     2344.70     43.89 o 
   1  10   4       13.32       12.56      3.76 o 
   2  10   4      268.63      251.30      8.61 o 
  -1  11   4      811.76      765.92     20.38 o 
   0  11   4       37.10       40.43      4.75 o 
   1  11   4      264.73      257.81      8.77 o 
  -5   0   5      260.34      271.54     17.16 o 
  -3   0   5     1580.29     1579.54     33.88 o 
  -1   0   5     3323.82     3238.90     93.68 o 
   1   0   5     7875.65     7649.33    148.48 o 
   3   0   5     2212.27     2200.96     44.44 o 
   5   0   5       51.13       54.59     11.82 o 
  -4   1   5      201.49      205.94      5.94 o 
  -3   1   5      503.36      512.34      9.07 o 
  -2   1   5     2895.45     2777.65     47.28 o 
  -1   1   5     1106.54     1122.95     15.47 o 
   0   1   5     1395.59     1301.79     29.18 o 
   1   1   5      315.01      314.81      5.09 o 
   2   1   5     4014.75     3834.85     55.24 o 
   3   1   5      536.57      531.83      8.93 o 
   4   1   5      508.95      508.40     11.96 o 
  -4   2   5        0.82        5.62      3.68 o 
  -3   2   5     2751.88     2684.16     46.32 o 
  -2   2   5      211.29      223.15      4.67 o 
  -1   2   5     6153.06     6081.29    117.44 o 
   0   2   5       27.44       29.50      1.81 o 
   1   2   5     3574.79     3441.03     58.38 o 
   2   2   5        9.22       12.91      1.12 o 
   3   2   5     1738.48     1700.85     27.56 o 
   4   2   5      219.88      214.20     10.41 o 
  -4   3   5     2343.76     2311.20     40.84 o 
  -3   3   5        0.66        0.59      2.02 o 
  -2   3   5      790.57      786.39     12.67 o 
  -1   3   5        1.04        8.32      1.25 o 
   0   3   5    15996.71    15779.68    454.34 o 
   1   3   5      490.55      495.31      8.78 o 
   2   3   5      570.21      593.39      8.24 o 
   3   3   5        0.55        0.05      2.40 o 
   4   3   5     1445.39     1446.05     33.02 o 
  -4   4   5      175.03      196.94      6.16 o 
  -3   4   5     1269.89     1259.13     20.07 o 
  -2   4   5       79.72       85.91      3.45 o 
  -1   4   5     3560.64     3622.08     61.14 o 
   0   4   5      265.88      312.98      5.73 o 
   1   4   5     3433.45     3466.89     51.91 o 
   2   4   5        1.28        3.68      1.48 o 
   3   4   5      958.94      945.71     14.38 o 
   4   4   5       16.09       23.87      5.44 o 
  -4   5   5      590.86      591.74     22.10 o 
  -3   5   5      399.71      413.77      8.78 o 
  -2   5   5     1391.38     1453.23     22.93 o 
  -1   5   5     1550.07     1575.90     24.28 o 
   0   5   5     1940.73     1936.98     29.69 o 
   1   5   5      889.13      912.60     14.62 o 
   2   5   5     1358.35     1363.80     23.12 o 
   3   5   5      641.10      649.90     11.39 o 
   4   5   5      935.05      947.64     19.62 o 
  -4   6   5        1.84        3.21      4.11 o 
  -3   6   5      388.10      393.19      8.91 o 
  -2   6   5      111.08      122.57     11.56 o 
  -1   6   5      889.05      913.31     16.12 o 
   0   6   5       16.31       23.21      2.14 o 
   1   6   5     2112.88     2132.18     32.47 o 
   2   6   5        2.40        6.40      2.16 o 
   3   6   5     1046.60     1037.64     19.30 o 
   4   6   5       20.96       15.03      5.71 o 
  -3   7   5        8.23       14.36      4.05 o 
  -2   7   5     4007.32     4043.29     86.68 o 
  -1   7   5        7.99       11.51      2.55 o 
   0   7   5      449.91      475.09     10.48 o 
   1   7   5        7.89        3.78      2.47 o 
   2   7   5     3763.92     3740.59     67.32 o 
   3   7   5       31.62       22.28      5.28 o 
  -3   8   5      686.00      696.45     18.93 o 
  -2   8   5        1.22        0.72      3.71 o 
  -1   8   5     1888.55     1836.59     34.45 o 
   0   8   5        0.17       -0.19      2.58 o 
   1   8   5      916.64      951.06     19.04 o 
   2   8   5        1.12        0.63      3.18 o 
   3   8   5      615.64      629.71     17.96 o 
  -2   9   5      935.25      888.29     22.41 o 
  -1   9   5      295.39      295.18     10.41 o 
   0   9   5     1527.15     1515.83     29.13 o 
   1   9   5      479.90      465.01     12.09 o 
   2   9   5      608.56      617.14     15.30 o 
  -2  10   5       21.91        9.93      5.15 o 
  -1  10   5      750.04      752.55     16.63 o 
   0  10   5        1.78        4.25      3.52 o 
   1  10   5     1167.38     1111.75     37.47 o 
   2  10   5       30.53       31.60      5.25 o 
   0  11   5     1096.41      979.46     20.74 o 
  -4   0   6       63.47       65.60      6.57 o 
  -2   0   6     5830.05     5670.34    135.24 o 
   0   0   6      779.26      656.83     23.86 o 
   2   0   6     6301.02     6202.99    121.28 o 
   4   0   6      141.51      150.33      8.91 o 
  -4   1   6       41.90       43.02      4.32 o 
  -3   1   6      477.49      492.27     10.45 o 
  -2   1   6      430.59      406.86      8.33 o 
  -1   1   6     4854.46     4626.01     81.24 o 
   0   1   6     2136.32     2162.31     34.92 o 
   1   1   6     1975.12     1974.85     27.37 o 
   2   1   6        9.15        9.32      1.25 o 
   3   1   6     1477.69     1398.39     20.62 o 
   4   1   6       47.39       51.59      4.73 o 
  -4   2   6      949.85      957.31     18.78 o 
  -3   2   6      470.58      495.38     10.44 o 
  -2   2   6     3179.23     3236.84     48.02 o 
  -1   2   6      247.35      264.77      5.66 o 
   0   2   6     6572.28     6323.19    218.25 o 
   1   2   6     1136.39     1133.31     14.53 o 
   2   2   6     2879.55     2845.22     36.06 o 
   3   2   6      638.90      632.77     10.36 o 
   4   2   6     1646.23     1610.21     30.20 o 
  -4   3   6      133.01      127.93      5.83 o 
  -3   3   6     3922.61     3819.03     57.00 o 
  -2   3   6        1.06        0.95      1.57 o 
  -1   3   6     1685.15     1867.71     28.46 o 
   0   3   6        5.97       11.61      1.28 o 
   1   3   6     7093.15     6903.19     92.44 o 
   2   3   6       28.88       32.61      1.91 o 
   3   3   6      568.55      630.30     11.59 o 
   4   3   6        0.31        9.49      4.23 o 
  -4   4   6     1574.56     1623.23     29.91 o 
  -3   4   6       19.17       26.07      2.76 o 
  -2   4   6      911.06      910.56     16.75 o 
  -1   4   6        0.41        9.68      1.20 o 
   0   4   6     5709.48     5797.24     86.58 o 
   1   4   6      181.87      201.66      3.80 o 
   2   4   6      677.19      669.10     10.15 o 
   3   4   6      322.51      316.91      7.30 o 
   4   4   6     1159.56     1209.82     23.97 o 
  -4   5   6       14.15       13.27      3.81 o 
  -3   5   6      568.60      547.22     10.19 o 
  -2   5   6      474.05      499.62     14.96 o 
  -1   5   6     2032.60     2043.14     40.73 o 
   0   5   6      504.91      549.74      9.34 o 
   1   5   6     2381.07     2386.42     36.30 o 
   2   5   6      242.38      259.70      5.99 o 
   3   5   6     1101.97     1100.25     23.26 o 
   4   5   6      261.19      277.23      9.17 o 
  -4   6   6      187.16      186.25     10.71 o 
  -3   6   6       98.32      109.86      4.82 o 
  -2   6   6     1358.82     1378.51     27.47 o 
  -1   6   6      352.84      369.11      7.78 o 
   0   6   6      729.58      738.44     13.32 o 
   1   6   6       49.32       63.28      2.65 o 
   2   6   6     2041.75     2070.23     32.01 o 
   3   6   6        3.66        4.34      4.39 o 
   4   6   6       86.33       92.22      9.30 o 
  -3   7   6      573.73      575.30     11.92 o 
  -2   7   6       59.81       67.47      8.34 o 
  -1   7   6     3577.83     3546.46     63.79 o 
   0   7   6       29.08       33.01      2.98 o 
   1   7   6      652.14      724.99     14.82 o 
   2   7   6       24.56       25.55      3.37 o 
   3   7   6     1853.27     1818.27     35.55 o 
  -3   8   6      132.29      152.90     10.64 o 
  -2   8   6     1574.82     1563.16     35.91 o 
  -1   8   6      242.09      254.89      7.41 o 
   0   8   6     1001.63     1006.83     19.98 o 
   1   8   6       80.72       88.80      4.49 o 
   2   8   6     1176.43     1173.11     28.92 o 
   3   8   6       86.21      102.05      7.42 o 
  -2   9   6       76.83       78.05      6.41 o 
  -1   9   6      924.47      891.33     18.52 o 
   0   9   6       12.68       15.94      3.40 o 
   1   9   6     1340.73     1340.15     26.12 o 
   2   9   6      209.18      187.85     11.14 o 
  -2  10   6      106.40       92.29     16.18 o 
  -1  10   6       22.89       21.07      4.20 o 
   0  10   6     1614.02     1561.58     30.36 o 
   1  10   6        5.02        7.57      3.84 o 
   2  10   6      206.07      181.09     24.82 o 
   0  11   6        0.66        2.68      4.11 o 
  -3   0   7       90.80      106.87      7.98 o 
  -1   0   7     7242.96     6528.77    142.80 o 
   3   0   7     3354.94     3221.91     64.26 o 
  -4   1   7      634.20      636.28     13.61 o 
  -3   1   7      122.23      130.32      4.75 o 
  -2   1   7     2822.08     2743.73     41.42 o 
  -1   1   7      130.14      138.13      2.69 o 
   0   1   7     5156.54     5100.22     65.88 o 
   1   1   7      116.39      147.65      2.92 o 
   2   1   7     2011.51     1958.26     27.79 o 
   3   1   7        0.40        1.60      2.24 o 
   4   1   7      325.58      338.34      8.35 o 
  -4   2   7       94.50      110.68      5.54 o 
  -3   2   7     1492.58     1488.71     26.81 o 
  -2   2   7     1696.29     1754.84     26.71 o 
  -1   2   7     4607.32     4656.76     76.58 o 
   0   2   7      979.82      956.05     23.82 o 
   1   2   7     5119.05     5069.54     62.92 o 
   2   2   7      789.23      816.60     11.09 o 
   3   2   7     1661.39     1617.20     23.65 o 
   4   2   7      329.77      333.97      8.33 o 
  -4   3   7     2172.55     2104.27     37.77 o 
  -3   3   7       19.94       21.48      2.55 o 
  -2   3   7     1492.83     1498.50     27.04 o 
  -1   3   7        8.86        4.83      2.41 o 
   0   3   7     3977.84     3833.72     61.86 o 
   1   3   7        2.68        4.74      1.12 o 
   2   3   7     2944.99     2877.46     36.58 o 
   3   3   7      100.54      107.01      5.03 o 
   4   3   7     1100.79     1111.99     19.41 o 
  -4   4   7       12.59       18.82      4.60 o 
  -3   4   7     2909.55     2867.69     43.52 o 
  -2   4   7      145.67      147.11      4.52 o 
  -1   4   7      492.31      623.78     14.35 o 
   0   4   7       69.52       61.81      2.32 o 
   1   4   7     5548.88     5345.92     76.41 o 
   2   4   7       29.12       40.61      2.28 o 
   3   4   7      362.71      420.05     10.38 o 
   4   4   7      142.72      151.25      5.87 o 
  -4   5   7      122.67      138.31      7.49 o 
  -3   5   7      299.49      300.02      7.59 o 
  -2   5   7     1414.37     1469.48     41.88 o 
  -1   5   7       10.63        7.98      1.87 o 
   0   5   7     3052.67     3171.25     48.00 o 
   1   5   7        4.49        3.82      1.65 o 
   2   5   7      969.04      998.06     18.82 o 
   3   5   7        0.96        4.41      3.61 o 
   4   5   7      470.24      462.57     10.52 o 
  -4   6   7      149.04      141.63     11.58 o 
  -3   6   7      365.93      366.57      8.71 o 
  -2   6   7       63.23       73.77      6.83 o 
  -1   6   7     2786.87     2683.06     55.89 o 
   0   6   7      509.18      534.19     10.24 o 
   1   6   7      613.33      691.92     11.67 o 
   2   6   7      209.37      222.99      6.52 o 
   3   6   7      964.98      977.92     22.63 o 
   4   6   7        8.99       13.53      8.10 o 
  -3   7   7       58.43       58.13      4.49 o 
  -2   7   7     1635.52     1640.41     32.62 o 
  -1   7   7        2.47        4.44      2.64 o 
   0   7   7      917.30      953.59     18.77 o 
   1   7   7       40.71       37.36      3.20 o 
   2   7   7     1388.01     1405.22     33.49 o 
   3   7   7        1.63        5.23      5.88 o 
  -3   8   7      483.47      470.53     15.82 o 
  -2   8   7      195.67      204.91      8.69 o 
  -1   8   7     2421.04     2368.05     43.81 o 
   0   8   7      403.69      418.70     10.01 o 
   1   8   7     1007.59     1031.26     20.50 o 
   2   8   7      159.25      173.67      8.29 o 
   3   8   7     1008.18      960.96     26.91 o 
  -2   9   7      744.17      723.98     19.31 o 
  -1   9   7        3.35        3.57      4.98 o 
   0   9   7     1142.77     1130.29     22.57 o 
   1   9   7      104.91       82.17      4.89 o 
   2   9   7     1060.46     1080.10     47.61 o 
  -1  10   7       32.99       45.74      4.77 o 
   0  10   7       30.66       41.45      4.55 o 
   1  10   7     1612.47     1524.89     29.83 o 
  -4   0   8      775.37      818.03     23.71 o 
  -2   0   8      798.73      740.77     21.80 o 
   0   0   8     2418.39     2098.00     40.56 o 
   2   0   8      413.05      373.83      9.24 o 
   4   0   8     1282.10     1308.92     28.41 o 
  -4   1   8       74.47       77.46      5.10 o 
  -3   1   8      844.52      868.56     16.63 o 
  -2   1   8     1058.15     1073.09     17.08 o 
  -1   1   8     6888.69     6755.19     83.40 o 
   0   1   8      733.77      731.60      9.63 o 
   1   1   8     1968.79     2015.07     31.31 o 
   2   1   8      399.82      413.25      7.04 o 
   3   1   8     1654.90     1604.94     23.50 o 
   4   1   8       22.58       25.01      4.11 o 
  -4   2   8      481.84      514.62     12.01 o 
  -3   2   8        0.81        2.98      2.90 o 
  -2   2   8     2851.36     2873.99     42.90 o 
  -1   2   8      118.14      127.61      3.17 o 
   0   2   8     4381.57     4395.08     59.53 o 
   1   2   8      195.15      207.07      3.46 o 
   2   2   8     2156.89     2141.80     30.40 o 
   3   2   8      271.90      271.76      5.99 o 
   4   2   8      784.69      819.85     15.16 o 
  -4   3   8        0.43        1.42      4.27 o 
  -3   3   8     3283.67     3187.63     55.23 o 
  -2   3   8       16.58       14.28      2.02 o 
  -1   3   8      143.93      351.38     18.49 o 
   0   3   8      144.51      148.06      3.61 o 
   1   3   8     8933.32     8666.11    107.22 o 
   2   3   8        0.04        0.89      2.09 o 
   3   3   8     1235.06     1252.09     18.84 o 
   4   3   8       93.18      100.34      6.25 o 
  -4   4   8      501.46      489.71     11.94 o 
  -3   4   8       19.42       24.81      2.87 o 
  -2   4   8     2208.33     2230.68     36.51 o 
  -1   4   8        8.97       11.18      1.78 o 
   0   4   8     1706.46     1717.18     26.50 o 
   1   4   8       47.99       54.00      2.05 o 
   2   4   8     3084.81     3100.83     43.07 o 
   3   4   8       10.31        9.96      2.78 o 
   4   4   8      451.39      446.24     10.14 o 
  -4   5   8      152.78      158.00      7.91 o 
  -3   5   8      808.28      800.63     15.10 o 
  -2   5   8      858.25      913.72     18.64 o 
  -1   5   8     2337.71     2295.41     37.50 o 
   0   5   8     1039.69     1063.84     16.96 o 
   1   5   8     1311.33     1330.72     20.87 o 
   2   5   8      536.76      544.81     10.14 o 
   3   5   8      222.25      233.98      6.80 o 
   4   5   8        9.58        7.57      5.32 o 
  -3   6   8       95.02      102.66      4.95 o 
  -2   6   8     1128.99     1124.98     23.10 o 
  -1   6   8       47.51       48.51      3.02 o 
   0   6   8     2079.81     2144.52     35.68 o 
   1   6   8       46.20       45.86      2.57 o 
   2   6   8      750.25      765.48     15.28 o 
   3   6   8        5.75        8.91      4.91 o 
  -3   7   8       61.87       71.89      4.84 o 
  -2   7   8       80.91       82.84      6.53 o 
  -1   7   8     2795.44     2721.32     49.60 o 
   0   7   8       15.71       17.09      2.91 o 
   1   7   8      156.59      227.16      6.68 o 
   2   7   8        2.32        5.17      4.10 o 
   3   7   8     1780.03     1776.06     44.81 o 
  -3   8   8        0.54        1.30      4.48 o 
  -2   8   8      895.61      888.71     22.31 o 
  -1   8   8       55.61       59.48      4.27 o 
   0   8   8     2440.17     2378.92     43.86 o 
   1   8   8       43.24       45.43      3.88 o 
   2   8   8     1082.38     1074.57     27.01 o 
   3   8   8       45.80       45.88      7.74 o 
  -2   9   8       85.07       92.23      9.15 o 
  -1   9   8      602.66      569.43     13.16 o 
   0   9   8      243.16      259.86      7.92 o 
   1   9   8     1285.25     1209.78     23.99 o 
   2   9   8      165.57      159.68      8.64 o 
  -1  10   8        6.27        0.44      3.95 o 
   0  10   8      274.31      249.53      8.31 o 
   1  10   8       11.45       16.31      4.25 o 
  -3   0   9      531.22      549.75     16.37 o 
  -1   0   9     4653.11     4384.82     96.37 o 
   1   0   9      440.89      441.99     23.74 o 
   3   0   9     1557.70     1519.08     31.69 o 
  -4   1   9     1220.50     1225.26     23.44 o 
  -3   1   9       13.75       17.18      3.17 o 
  -2   1   9     1239.51     1242.13     22.30 o 
  -1   1   9     1400.42     1411.28     18.09 o 
   0   1   9     5075.17     4862.40     59.89 o 
   1   1   9      203.40      202.25      3.73 o 
   2   1   9     1135.94     1130.31     16.74 o 
   3   1   9      319.53      303.23      6.42 o 
   4   1   9     1135.34     1154.58     18.17 o 
  -4   2   9       34.62       36.92      4.78 o 
  -3   2   9     1169.32     1146.27     21.30 o 
  -2   2   9       86.04       90.64      3.18 o 
  -1   2   9     3309.56     3247.61     43.78 o 
   0   2   9      519.48      555.60      8.62 o 
   1   2   9     3002.56     3016.49     41.20 o 
   2   2   9      433.46      439.92      8.49 o 
   3   2   9      702.20      691.76     11.40 o 
   4   2   9        5.50        7.73      3.70 o 
  -4   3   9      171.48      174.01      6.98 o 
  -3   3   9       35.44       40.22      3.80 o 
  -2   3   9     3439.83     3537.13     52.87 o 
  -1   3   9       24.80       25.07      1.96 o 
   0   3   9     1039.42     1031.39     16.37 o 
   1   3   9        1.53        2.57      1.32 o 
   2   3   9     6602.94     6539.51    100.86 o 
   3   3   9        4.06        8.78      2.74 o 
   4   3   9      256.47      250.94      8.79 o 
  -4   4   9       69.83       62.26      5.53 o 
  -3   4   9     1473.82     1467.69     23.42 o 
  -2   4   9        2.06        6.20      2.13 o 
  -1   4   9     1274.62     1305.24     22.68 o 
   0   4   9        0.02        0.68      1.56 o 
   1   4   9     3953.22     3899.63     58.56 o 
   2   4   9      346.94      344.86      7.38 o 
   3   4   9      785.03      773.08     14.19 o 
   4   4   9        1.28        0.41      4.29 o 
  -4   5   9      549.24      555.69     14.87 o 
  -3   5   9      207.39      228.69      6.84 o 
  -2   5   9     1754.08     1795.87     31.90 o 
  -1   5   9      431.06      453.34      8.43 o 
   0   5   9     1426.74     1446.50     22.66 o 
   1   5   9      747.95      770.30     12.77 o 
   2   5   9      449.55      483.81      9.36 o 
   3   5   9      587.87      591.68     13.65 o 
   4   5   9      362.84      373.40     13.63 o 
  -3   6   9      714.85      686.64     13.74 o 
  -2   6   9      111.16      113.69      5.35 o 
  -1   6   9     1849.95     1804.27     57.69 o 
   0   6   9       33.55       38.37      2.77 o 
   1   6   9      787.96      851.47     14.15 o 
   2   6   9        0.45        2.14      2.91 o 
   3   6   9     1258.79     1251.06     28.22 o 
  -3   7   9       18.35       17.74      4.16 o 
  -2   7   9      190.01      172.75      6.71 o 
  -1   7   9       44.79       37.72      3.57 o 
   0   7   9     3205.68     3265.23     59.03 o 
   1   7   9        0.00        0.15      2.74 o 
   2   7   9      162.21      158.92     17.01 o 
   3   7   9       41.42       41.05      7.26 o 
  -3   8   9      407.34      388.16     12.07 o 
  -2   8   9      145.67      151.06     10.29 o 
  -1   8   9     1632.90     1577.42     30.21 o 
   0   8   9       26.52       33.73      3.68 o 
   1   8   9     1351.44     1292.56     25.12 o 
   2   8   9       64.31       49.42      5.76 o 
   3   8   9      854.29      862.08     25.37 o 
  -2   9   9      824.49      774.68     43.09 o 
  -1   9   9       39.02       34.57      4.28 o 
   0   9   9      708.25      675.71     14.91 o 
   1   9   9      254.60      251.40      8.07 o 
   2   9   9      882.83      864.46     23.21 o 
  -1  10   9      224.54      217.40      8.13 o 
   0  10   9        0.08       -0.84      3.89 o 
   1  10   9     1180.90     1179.65     30.18 o 
  -4   0  10     2440.01     2467.99     62.17 o 
  -2   0  10      549.44      530.53     15.28 o 
   0   0  10     8217.23     7799.43    149.10 o 
   2   0  10      242.20      252.89      7.38 o 
   4   0  10     1314.02     1372.25     29.95 o 
  -4   1  10        9.98        9.36      4.57 o 
  -3   1  10     1185.24     1159.51     21.55 o 
  -2   1  10       93.01       97.76      3.91 o 
  -1   1  10     1532.59     1469.54     20.70 o 
   0   1  10      245.21      270.88      4.43 o 
   1   1  10     2501.36     2363.01     33.25 o 
   2   1  10        1.90        3.13      2.15 o 
   3   1  10     1306.13     1290.71     19.40 o 
   4   1  10       65.27       69.59      4.50 o 
  -4   2  10      433.90      424.98     10.99 o 
  -3   2  10      524.15      525.51     11.46 o 
  -2   2  10     1873.75     1876.94     28.81 o 
  -1   2  10      786.68      748.06     10.20 o 
   0   2  10     3059.89     3040.29     37.88 o 
   1   2  10      347.68      347.15      6.63 o 
   2   2  10     1894.12     1911.86     30.65 o 
   3   2  10      596.45      593.67     10.22 o 
   4   2  10      419.40      436.74      9.12 o 
  -4   3  10        2.35        0.20      4.63 o 
  -3   3  10     1104.45     1106.77     20.95 o 
  -2   3  10       45.33       47.50      2.81 o 
  -1   3  10     2810.72     2765.41     44.28 o 
   0   3  10       47.42       56.23      2.41 o 
   1   3  10     2241.82     2246.19     35.09 o 
   2   3  10       77.13       87.11      3.59 o 
   3   3  10     1471.76     1446.60     24.13 o 
   4   3  10        3.89        1.56      3.92 o 
  -4   4  10       88.09       84.53      6.08 o 
  -3   4  10       85.24       87.98      5.19 o 
  -2   4  10     3418.79     3471.86     52.01 o 
  -1   4  10      115.95      122.74      4.31 o 
   0   4  10      677.29      703.21     12.73 o 
   1   4  10      317.87      309.82      6.47 o 
   2   4  10     3137.63     3120.49     56.77 o 
   3   4  10      386.86      387.94      8.85 o 
   4   4  10      143.23      146.18      7.36 o 
  -3   5  10      789.79      777.58     15.00 o 
  -2   5  10        0.08        1.09      2.48 o 
  -1   5  10     1623.28     1566.31     30.81 o 
   0   5  10       12.68       13.56      2.08 o 
   1   5  10     1435.24     1460.19     22.81 o 
   2   5  10       20.77       23.49      3.61 o 
   3   5  10      660.96      653.58     14.94 o 
  -3   6  10       77.79       78.07      4.90 o 
  -2   6  10      379.73      379.77     12.98 o 
  -1   6  10      259.66      248.10      6.89 o 
   0   6  10     1895.56     1980.83     33.24 o 
   1   6  10      456.42      472.52     14.79 o 
   2   6  10      576.50      525.34     56.23 o 
   3   6  10       15.73       15.69      5.67 o 
  -3   7  10      746.30      730.02     14.86 o 
  -2   7  10       40.12       34.42      4.44 o 
  -1   7  10     1435.39     1374.03     49.81 o 
   0   7  10       44.71       38.45      3.57 o 
   1   7  10     1528.01     1522.07     36.09 o 
   2   7  10       18.81       16.55      7.81 o 
   3   7  10      334.93      339.04     14.16 o 
  -2   8  10      288.12      266.48     13.93 o 
  -1   8  10      302.72      309.97      8.83 o 
   0   8  10     1782.33     1729.23     32.75 o 
   1   8  10      149.48      173.78      8.01 o 
   2   8  10      520.43      529.23     24.46 o 
  -2   9  10       40.07       55.11      6.43 o 
  -1   9  10      908.03      848.83     18.15 o 
   0   9  10        7.56        1.90      3.61 o 
   1   9  10      817.42      838.45     22.45 o 
   2   9  10       18.69       29.85     10.22 o 
   0  10  10      112.04       98.59      6.01 o 
  -3   0  11     3109.64     3037.97     74.74 o 
  -1   0  11     1102.51     1173.79     23.87 o 
   1   0  11     5653.22     5251.14    132.06 o 
   3   0  11      504.06      527.13     13.30 o 
  -4   1  11      934.07      946.44     19.19 o 
  -3   1  11      165.59      165.83      6.10 o 
  -2   1  11      722.67      757.68     14.92 o 
  -1   1  11      600.46      579.81      9.13 o 
   0   1  11     3156.62     3071.30     38.32 o 
   1   1  11       74.88       84.33      3.78 o 
   2   1  11     1089.06     1078.52     21.11 o 
   3   1  11      221.78      213.48      5.59 o 
   4   1  11      986.57      977.46     16.06 o 
  -4   2  11       87.70       93.97      5.97 o 
  -3   2  11      479.64      463.32     10.66 o 
  -2   2  11      139.54      144.62      5.13 o 
  -1   2  11     2723.97     2655.86     40.61 o 
   0   2  11     1298.22     1341.18     17.38 o 
   1   2  11     2664.39     2531.22     84.60 o 
   2   2  11      100.92      104.18      3.85 o 
   3   2  11      942.63      920.88     16.36 o 
   4   2  11       48.53       50.06      4.52 o 
  -4   3  11      105.25      112.23      6.44 o 
  -3   3  11       36.29       32.10      4.06 o 
  -2   3  11     4064.02     4111.92     61.07 o 
  -1   3  11        0.94        1.76      1.70 o 
   0   3  11      375.24      396.67      6.80 o 
   1   3  11        0.56        0.54      1.75 o 
   2   3  11     1778.50     1885.46     30.38 o 
   3   3  11       43.15       41.99      3.94 o 
   4   3  11      273.94      277.57      8.63 o 
  -4   4  11       10.42        8.59      5.28 o 
  -3   4  11      436.96      443.51      9.68 o 
  -2   4  11       72.72       82.68      3.68 o 
  -1   4  11     3316.53     3130.42     93.02 o 
   0   4  11      405.22      418.35      7.80 o 
   1   4  11      502.64      571.99     10.37 o 
   2   4  11      211.66      215.70      7.08 o 
   3   4  11     1325.66     1301.38     25.79 o 
   4   4  11        5.02        5.86      7.43 o 
  -3   5  11      230.70      238.68      7.31 o 
  -2   5  11      915.67      922.24     15.53 o 
  -1   5  11      762.40      720.59     15.22 o 
   0   5  11     2336.72     2441.10     37.47 o 
   1   5  11      193.66      232.64      7.04 o 
   2   5  11     2014.60     2037.30     38.18 o 
   3   5  11       45.62       50.02      5.26 o 
  -3   6  11     1242.86     1213.82     22.05 o 
  -2   6  11      131.91      140.66      5.37 o 
  -1   6  11      485.86      477.69     10.07 o 
   0   6  11        5.07        4.69      2.59 o 
   1   6  11     1592.54     1590.37     32.43 o 
   2   6  11      151.00      153.40      7.07 o 
   3   6  11      635.14      639.32     17.16 o 
  -3   7  11        0.58       -1.10      4.23 o 
  -2   7  11      344.67      324.54     15.30 o 
  -1   7  11      107.91      100.95      4.63 o 
   0   7  11     2775.13     2745.34     50.08 o 
   1   7  11       28.71       34.64      8.73 o 
   2   7  11      342.30      317.93     12.73 o 
   3   7  11       14.78       17.20      7.59 o 
  -2   8  11       81.56       94.32      7.08 o 
  -1   8  11      456.34      453.61     11.26 o 
   0   8  11      124.84      133.63      5.74 o 
   1   8  11     1021.65      996.67     25.37 o 
   2   8  11       45.35       43.99      9.99 o 
  -1   9  11       75.01       83.80      5.61 o 
   0   9  11      748.29      735.21     16.15 o 
   1   9  11      110.41      107.27      7.43 o 
  -4   0  12     1145.69     1117.38     31.08 o 
  -2   0  12     1120.86     1129.75     30.78 o 
   0   0  12     3326.95     3286.00     63.95 o 
   2   0  12     2310.73     2130.97     55.99 o 
   4   0  12      910.78      925.49     22.00 o 
  -4   1  12       24.74       28.19      5.30 o 
  -3   1  12     1727.48     1702.90     30.80 o 
  -2   1  12      298.50      293.28     10.64 o 
  -1   1  12     1192.33     1207.66     26.30 o 
   0   1  12      898.03      904.35     13.38 o 
   1   1  12     3774.38     3677.24     93.99 o 
   2   1  12      200.91      209.92      6.71 o 
   3   1  12      420.42      436.93      9.49 o 
   4   1  12      159.46      161.07      5.91 o 
  -4   2  12      371.71      385.80     10.81 o 
  -3   2  12        1.03        0.92      3.69 o 
  -2   2  12     1038.18     1064.91     19.91 o 
  -1   2  12      345.22      345.36      6.56 o 
   0   2  12     2562.84     2592.89     32.70 o 
   1   2  12       36.93       44.84      3.44 o 
   2   2  12     1502.49     1512.42     28.87 o 
   3   2  12        1.40        1.06      3.45 o 
   4   2  12      339.84      354.03      8.51 o 
  -4   3  12       35.71       43.50      5.76 o 
  -3   3  12      294.92      313.24      8.78 o 
  -2   3  12       90.96       81.73      3.64 o 
  -1   3  12     3599.32     3459.98     45.76 o 
   0   3  12        3.91        3.00      1.62 o 
   1   3  12        8.52      102.90      7.87 o 
   2   3  12       53.58       61.84      4.31 o 
   3   3  12     1764.12     1736.71     35.39 o 
   4   3  12        6.29        6.73      5.89 o 
  -3   4  12        4.40        3.20      3.14 o 
  -2   4  12     1554.02     1543.80     24.21 o 
  -1   4  12        1.97        0.82      2.25 o 
   0   4  12     1163.50     1206.54     17.61 o 
   1   4  12        2.57        6.27      2.20 o 
   2   4  12     1051.84     1045.87     20.97 o 
   3   4  12        5.30        7.79      4.54 o 
  -3   5  12      429.95      445.47     16.52 o 
  -2   5  12      206.98      234.28      6.79 o 
  -1   5  12     1965.72     1950.87     53.33 o 
   0   5  12     1241.05     1292.74     20.71 o 
   1   5  12     2833.20     2836.73     48.34 o 
   2   5  12      480.83      495.93     11.90 o 
   3   5  12      906.46      867.24     21.31 o 
  -3   6  12       38.71       41.06      4.72 o 
  -2   6  12     1061.55     1012.40     36.51 o 
  -1   6  12       15.68       10.25      3.02 o 
   0   6  12     1491.02     1514.88     28.60 o 
   1   6  12       29.55       31.43      5.95 o 
   2   6  12      936.28      951.60     22.40 o 
   3   6  12        9.85       12.34      7.11 o 
  -2   7  12        6.68        0.82      4.17 o 
  -1   7  12       78.47      110.94      7.94 o 
   0   7  12      103.83       96.72      4.93 o 
   1   7  12     2582.27     2597.90     59.51 o 
   2   7  12        0.02        1.39      6.05 o 
  -2   8  12      539.14      543.88     45.50 o 
  -1   8  12       13.94       13.99      4.05 o 
   0   8  12      781.88      802.23     17.01 o 
   1   8  12        0.02        0.69      4.57 o 
   2   8  12      312.34      288.73     13.08 o 
  -1   9  12      911.31      851.92     22.10 o 
   0   9  12      176.58      165.50      8.34 o 
   1   9  12      433.15      432.49     14.41 o 
  -3   0  13     2288.26     2229.93     56.07 o 
  -1   0  13      344.84      449.15     13.95 o 
   1   0  13     5254.50     4679.08    154.33 o 
   3   0  13      722.06      670.60     21.35 o 
  -4   1  13      436.97      430.99     11.67 o 
  -3   1  13        6.23        5.99      3.97 o 
  -2   1  13     2429.00     2390.77     41.67 o 
  -1   1  13        1.29        3.81      2.21 o 
   0   1  13     2390.85     2447.89     43.19 o 
   1   1  13      107.63      108.02      9.36 o 
   2   1  13     1764.97     1736.50     32.93 o 
   3   1  13      115.44      117.21      5.19 o 
   4   1  13      305.42      319.57      8.24 o 
  -4   2  13      217.18      227.86     11.05 o 
  -3   2  13      536.07      547.85     12.39 o 
  -2   2  13      286.92      292.76      7.89 o 
  -1   2  13     1387.90     1349.61     28.68 o 
   0   2  13      597.80      619.07     10.10 o 
   1   2  13     1148.92     1004.25    131.60 o 
   2   2  13      232.09      244.72      7.64 o 
   3   2  13      713.70      699.49     14.48 o 
  -3   3  13       61.41       64.68      5.12 o 
  -2   3  13      595.32      598.62     10.97 o 
  -1   3  13      110.84      110.08      4.11 o 
   0   3  13     1214.87     1267.31     16.77 o 
   1   3  13       43.69       48.84      3.86 o 
   2   3  13      294.60      306.55      8.74 o 
   3   3  13        2.55        1.72      3.88 o 
  -3   4  13      198.92      212.41      7.83 o 
  -2   4  13       14.64       16.40      3.04 o 
  -1   4  13     2790.73     2683.09     44.11 o 
   0   4  13       17.03       20.30      2.33 o 
   1   4  13      408.97      483.25     11.27 o 
   2   4  13      128.21      126.83      5.78 o 
   3   4  13     1476.49     1408.91     28.09 o 
  -3   5  13       11.72        8.47      3.89 o 
  -2   5  13      924.76      890.04     16.54 o 
  -1   5  13       10.76       17.79      2.64 o 
   0   5  13     2342.81     2402.06     40.02 o 
   1   5  13      187.84      201.86      7.02 o 
   2   5  13     1230.06     1183.84     26.46 o 
   3   5  13      110.57      111.07      6.78 o 
  -3   6  13     1395.19     1315.15     23.95 o 
  -2   6  13      143.99      146.61      5.92 o 
  -1   6  13     1070.54     1027.81     27.86 o 
   0   6  13      158.88      178.64      5.89 o 
   1   6  13     2262.93     2245.09     44.70 o 
   2   6  13      104.58       98.45      7.72 o 
   3   6  13      375.84      372.12     15.10 o 
  -2   7  13      746.82      719.52     23.54 o 
  -1   7  13       36.74       39.68      4.08 o 
   0   7  13      301.70      283.91      8.28 o 
   1   7  13        0.44        0.88      4.24 o 
   2   7  13     1455.27     1421.23     52.81 o 
  -2   8  13       81.86       84.13      6.24 o 
  -1   8  13      413.90      428.35     13.32 o 
   0   8  13      227.72      255.56      8.30 o 
   1   8  13      873.15      846.08     22.55 o 
   0   9  13      457.25      413.27     14.08 o 
  -2   0  14     3860.81     3747.66     90.55 o 
   0   0  14      577.54      606.37     17.96 o 
   2   0  14     3176.19     3010.58     78.26 o 
  -3   1  14     1182.77     1133.26     21.90 o 
  -2   1  14        9.44        6.26      3.62 o 
  -1   1  14     1910.25     1873.72     58.46 o 
   0   1  14      140.81      155.51      4.25 o 
   1   1  14     2594.88     2506.96     65.45 o 
   2   1  14      247.76      209.06      7.26 o 
   3   1  14      587.14      568.29     13.79 o 
  -3   2  14      193.60      201.02      7.28 o 
  -2   2  14      473.76      464.08     10.67 o 
  -1   2  14      960.79      915.23     21.78 o 
   0   2  14     1010.22     1053.34     14.22 o 
   1   2  14      270.76      260.85     17.35 o 
   2   2  14      721.68      688.95     18.69 o 
   3   2  14       87.28       85.14      5.96 o 
  -3   3  14      164.82      181.28      7.95 o 
  -2   3  14        1.97        0.97      3.81 o 
  -1   3  14     1832.14     1792.58     28.23 o 
   0   3  14        0.72        2.09      2.42 o 
   1   3  14      491.21      536.03     12.18 o 
   2   3  14        2.46        0.17      3.81 o 
   3   3  14     1019.46      984.23     20.94 o 
  -3   4  14      134.11      134.13      7.79 o 
  -2   4  14      223.74      210.97      7.35 o 
  -1   4  14      221.59      227.78      5.05 o 
   0   4  14     2999.07     3087.78     39.10 o 
   1   4  14       18.68       22.36      3.89 o 
   2   4  14      391.71      395.25     10.50 o 
   3   4  14        1.70        1.94      5.11 o 
  -3   5  14      867.81      829.74     16.52 o 
  -2   5  14      217.40      211.69      6.80 o 
  -1   5  14     1217.96     1180.32     22.10 o 
   0   5  14       74.47       79.86      4.94 o 
   1   5  14     1195.00     1219.28     24.54 o 
   2   5  14       46.39       56.81      5.19 o 
   3   5  14      550.29      546.37     15.70 o 
  -2   6  14     2122.23     1996.33     70.32 o 
  -1   6  14       17.49       24.44      3.74 o 
   0   6  14     1054.81     1087.96     30.95 o 
   1   6  14      105.60      108.26      9.08 o 
   2   6  14     1431.52     1480.60     41.88 o 
  -2   7  14        0.06       -2.71      4.16 o 
  -1   7  14      288.21      317.42     14.10 o 
   0   7  14        1.18       -0.58      4.28 o 
   1   7  14     1097.82     1025.13     43.86 o 
   2   7  14       42.33       48.55      7.98 o 
  -1   8  14       60.25       72.27      9.05 o 
   0   8  14      390.43      392.29     13.32 o 
   1   8  14       97.67       75.98     11.65 o 
  -3   0  15     1315.95     1316.52     35.34 o 
  -1   0  15     2998.56     2906.27     74.53 o 
   1   0  15      736.39      759.58     22.67 o 
   3   0  15      852.94      848.53     33.32 o 
  -3   1  15      134.57      143.80      6.69 o 
  -2   1  15     1795.25     1705.50     46.64 o 
  -1   1  15      379.93      361.32      9.74 o 
   0   1  15      887.63      912.42     18.80 o 
   1   1  15       75.34       94.79      4.90 o 
   2   1  15     2041.78     1899.97     57.59 o 
   3   1  15      219.53      202.07      8.12 o 
  -3   2  15      672.03      659.67     14.63 o 
  -2   2  15       38.73       39.07      4.52 o 
  -1   2  15      540.93      554.88      9.51 o 
   0   2  15      307.93      311.26      7.61 o 
   1   2  15     1218.19     1130.29     64.89 o 
   2   2  15       40.80       46.41      4.73 o 
   3   2  15      700.59      681.06     16.02 o 
  -3   3  15       56.14       55.10      5.76 o 
  -2   3  15      123.67      114.72      6.73 o 
  -1   3  15        0.04        2.38      2.27 o 
   0   3  15     3446.75     3639.91     50.46 o 
   1   3  15      126.45      129.74      5.75 o 
   2   3  15      149.61      151.42      6.60 o 
   3   3  15        0.58        0.79      5.19 o 
  -3   4  15      603.39      561.09     16.60 o 
  -2   4  15        0.00       -3.05      3.05 o 
  -1   4  15      917.78      926.07     15.67 o 
   0   4  15       84.62       93.80      3.76 o 
   1   4  15     1457.75     1468.42     28.58 o 
   2   4  15       13.47       18.46      4.61 o 
   3   4  15      447.65      421.72     20.42 o 
  -2   5  15      760.21      726.31     22.26 o 
  -1   5  15      812.28      819.66     13.63 o 
   0   5  15     1067.61     1121.78     19.24 o 
   1   5  15      236.37      276.48      9.61 o 
   2   5  15      869.75      856.88     21.38 o 
  -2   6  15       47.57       42.79      4.70 o 
  -1   6  15     1452.00     1403.63     30.31 o 
   0   6  15        6.81        6.58      3.62 o 
   1   6  15      786.85      840.87     35.95 o 
   2   6  15        5.52       10.12      5.92 o 
  -1   7  15       18.95       20.01      4.93 o 
   0   7  15      118.48       97.49      6.97 o 
   1   7  15       10.26       16.24      7.00 o 
   0   8  15       14.95       19.57      5.72 o 
  -2   0  16     3585.66     3453.33    294.50 o 
   0   0  16      394.45      404.27     19.54 o 
   2   0  16     1115.41     1181.44     33.83 o 
  -3   1  16      274.17      277.87     10.24 o 
  -2   1  16        4.40        2.12      4.29 o 
  -1   1  16     1370.38     1365.56     22.86 o 
   0   1  16      308.50      320.43     11.87 o 
   1   1  16      781.03      768.88     26.38 o 
   2   1  16       75.45       88.53      5.66 o 
   3   1  16     1050.84      966.49     20.99 o 
  -3   2  16      126.05      141.25      8.14 o 
  -2   2  16      634.23      609.83     25.30 o 
  -1   2  16      535.78      533.15      9.76 o 
   0   2  16     1547.30     1631.95     36.91 o 
   1   2  16       52.52       85.44      5.15 o 
   2   2  16     1115.36     1028.59     56.47 o 
   3   2  16       47.35       50.92      6.22 o 
  -3   3  16      922.08      886.22     22.41 o 
  -2   3  16       92.34       92.32     10.46 o 
  -1   3  16      639.88      653.98     10.80 o 
   0   3  16        6.40        9.76      3.52 o 
   1   3  16     1958.08     1876.80     35.77 o 
   2   3  16       35.34       41.46      5.20 o 
   3   3  16       91.80       85.12      6.92 o 
  -2   4  16      307.08      282.70     14.44 o 
  -1   4  16       76.81       86.38      3.98 o 
   0   4  16     1853.08     1982.73     28.51 o 
   1   4  16        7.67       13.20      4.33 o 
   2   4  16      331.32      325.47     10.05 o 
  -2   5  16       20.08       23.42      4.25 o 
  -1   5  16      645.07      679.47     11.48 o 
   0   5  16      390.79      426.22      8.37 o 
   1   5  16     1270.85     1277.98     33.30 o 
   2   5  16      104.13      121.66      6.95 o 
  -2   6  16     1030.02     1020.40     31.79 o 
  -1   6  16       19.58       23.25      3.93 o 
   0   6  16      372.26      374.92     21.09 o 
   1   6  16       78.94       97.55      7.17 o 
   2   6  16      734.63      765.91     25.37 o 
  -1   7  16     1758.71     1704.29     29.49 o 
   0   7  16        8.98       12.73      4.86 o 
   1   7  16      112.58      138.88     19.59 o 
  -3   0  17       70.07       73.80      9.24 o 
  -1   0  17     2847.91     2828.39     61.27 o 
   1   0  17       53.57      126.19     15.46 o 
   3   0  17     1680.39     1633.40     46.15 o 
  -3   1  17       98.70       90.21      7.22 o 
  -2   1  17      612.40      573.62     31.99 o 
  -1   1  17      135.34      128.91      5.54 o 
   0   1  17      803.60      882.03     26.43 o 
   1   1  17       37.24       41.11      4.73 o 
   2   1  17      930.76      831.84     35.88 o 
   3   1  17        2.89        3.66      5.85 o 
  -3   2  17      825.56      779.95     21.31 o 
  -2   2  17      350.15      320.75     18.67 o 
  -1   2  17     1122.46     1155.34     19.37 o 
   0   2  17      574.15      593.01     13.71 o 
   1   2  17     1735.67     1668.46     33.18 o 
   2   2  17      167.96      173.56     14.65 o 
  -2   3  17      734.85      686.05     48.54 o 
  -1   3  17        5.68        7.32      3.88 o 
   0   3  17     1407.50     1500.14     34.06 o 
   1   3  17        1.66        7.72      4.44 o 
   2   3  17      461.02      416.83     11.64 o 
  -2   4  17        7.36       -0.41      5.24 o 
  -1   4  17      207.50      247.49      6.32 o 
   0   4  17      173.32      205.65      9.52 o 
   1   4  17     1798.89     1784.16     34.51 o 
   2   4  17        1.70        2.04      5.17 o 
  -2   5  17      573.62      553.86     12.48 o 
  -1   5  17       39.68       36.51      3.96 o 
   0   5  17      837.13      909.66     26.67 o 
   1   5  17        0.27        9.64      4.96 o 
   2   5  17      975.54      925.13     39.05 o 
  -1   6  17     1026.04      971.15     16.55 o 
   0   6  17       32.43       33.73      5.24 o 
   1   6  17      161.07      187.48     11.59 o 
   0   7  17      571.18      565.72     18.98 o 
  -2   0  18       89.94      103.74     20.15 o 
   0   0  18     1711.30     1822.80     98.96 o 
   2   0  18      390.26      374.98     15.76 o 
  -2   1  18       13.59       11.29      5.28 o 
  -1   1  18     1227.62     1217.38     20.43 o 
   0   1  18       48.77       66.46      8.40 o 
   1   1  18      480.48      544.21     18.24 o 
   2   1  18       75.05       66.68      6.11 o 
  -2   2  18     1224.21     1140.13     51.25 o 
  -1   2  18      116.98      133.62      5.58 o 
   0   2  18      964.58      996.60     42.01 o 
   1   2  18      171.37      174.85      7.32 o 
   2   2  18      761.10      675.91     44.98 o 
  -2   3  18       10.90        8.91      5.54 o 
  -1   3  18      403.32      427.91      9.71 o 
   0   3  18       79.83       87.91      5.96 o 
   1   3  18     1760.44     1756.53     34.21 o 
   2   3  18        1.48        2.67      5.46 o 
  -2   4  18     1040.56      988.63     35.92 o 
  -1   4  18        1.24        5.69      3.32 o 
   0   4  18      495.93      539.32     15.88 o 
   1   4  18      155.81      175.00      9.81 o 
   2   4  18     1016.60      959.57     28.95 o 
  -1   5  18      426.19      431.03     10.84 o 
   0   5  18      166.78      190.91      9.10 o 
   1   5  18      704.69      701.37     24.44 o 
   0   6  18      838.91      863.00     30.17 o 
  -1   0  19     1225.96     1299.71     34.76 o 
   1   0  19      642.45      673.52     28.48 o 
  -2   1  19      342.01      319.12     12.74 o 
  -1   1  19      205.83      241.02     10.18 o 
   0   1  19     1349.16     1475.69     59.36 o 
   1   1  19      103.99      121.02      7.37 o 
   2   1  19      411.36      402.18     20.42 o 
  -2   2  19       96.02       90.17      8.40 o 
  -1   2  19      655.77      680.86     18.17 o 
   0   2  19       55.67       70.52      5.91 o 
   1   2  19      625.26      608.34     19.64 o 
   2   2  19        1.82        9.54      5.82 o 
  -1   3  19        8.85       12.81      5.49 o 
   0   3  19      431.33      442.01     20.00 o 
   1   3  19       27.47       33.44      5.67 o 
  -1   4  19      522.89      548.05     13.78 o 
   0   4  19       40.31       48.94      5.97 o 
   1   4  19     1023.90     1021.11     28.72 o 
   0   5  19      266.39      286.87     32.13 o 
   0   0  20     2378.51     2675.87    158.31 o 
  -1   1  20      559.89      583.25     23.33 o 
   0   1  20        1.02       16.00      5.59 o 
   1   1  20      819.14      815.23     30.20 o 
  -1   2  20      331.24      359.12     17.99 o 
   0   2  20      375.26      412.72     17.64 o 
   1   2  20      311.07      357.43     11.97 o 
  -1   3  20     1135.19     1174.99     38.76 o 
   0   3  20       22.69       37.16      6.06 o 
   1   3  20      707.24      744.09     25.15 o 
   0   4  20      202.19      201.02     12.47 o 
   0   1  21      779.78      819.24     20.24 o 
   0   2  21      132.15      128.22     10.08 o 
                                                 
